# Supplementary material for: Structures of β1-adrenergic receptor in complex with Gs and ligands of different efficacies
Source: Nat Commun. 2022 Jul 14;13:4095. doi: 10.1038/s41467-022-31823-1 (PMC9283524; doi:10.1038/s41467-022-31823-1)
Supplement: Supplementary file 8 — Source Data [file 41467_2022_31823_MOESM8_ESM.xlsx]

## Sheet: For Figure 1
Log[Ligand Con.], (M)	Blank CHO			WT (ISO)			WT (DOB)			WT (CYA)
-11	25	22	25	44	40	46	27	33	31	48	50	44
-10	26	25	29	47	52	54	30	35	32	82	90	83
-9	29	28	31	137	126	142	31	33	44	105	112	107
-8	32	31	30	285	311	299	51	56	48	112	119	115
-7	34	33	36	344	356	367	102	63	66	114	119	117
-6	37	42	38	370	379	381	291	275	279	113	120	118
-5	37	45	42	371	374	393	334	313	341	113	121	116

## Sheet: For Figure 3
Figure 3a
Log[Ligand Con.], (M)	Blank CHO			WT			L1012.64A			W1173.28A			T203ECL2A			V3267.36A			W3307.40A
-11	32	30	29	42	43	48	41	44	41	44	48	42	42	40	42	41	44	43	43	46	43
-10	31	30	32	48	55	54	45	52	53	50	59	58	53	61	58	56	58	58	48	53	50
-9	33	31	28	148	145	149	136	149	146	61	76	69	131	143	136	121	132	127	143	144	139
-8	32	33	31	315	326	305	300	313	307	131	143	130	279	294	289	240	267	252	299	305	303
-7	33	32	33	355	373	371	353	365	366	168	183	177	345	355	352	308	311	299	358	369	361
-6	32	32	35	376	390	383	370	376	382	175	189	192	367	384	372	313	323	320	369	387	381
-5	34	33	31	379	387	385	373	379	383	181	192	188	369	383	375	321	330	326	371	387	383
Figure 3c
Log[Ligand Con.], (M)	Blank CHO			WT			L1012.64A			W1173.28A			T203ECL2A			V3267.36A			W3307.40A
-9	30	31	30	40	46	42	34	37	33	35	36	37	43	39	43	34	40	35	38	45	43
-8	32	33	28	47	51	46	36	37	34	34	39	37	48	49	44	36	39	33	43	48	48
-7	33	33	27	73	79	77	37	40	35	35	41	36	74	74	71	38	43	37	58	65	63
-6	34	31	30	185	198	196	42	43	40	37	42	40	193	186	187	46	50	40	127	136	131
-5	32	34	31	344	354	350	125	128	118	65	71	70	344	345	340	119	121	114	266	272	271
-4	31	34	33	400	409	404	164	173	169	87	91	90	400	398	397	171	177	166	342	348	346
-3	29	33	32	406	415	396	167	175	168	92	97	92	408	402	402	175	178	172	346	351	347
Figure 3e
Log[Ligand Con.], (M)	Blank CHO			WT			L1012.64A			W1173.28A			T203ECL2A			V3267.36A			W3307.40A
-12	30	30	29	33	32	29	34	35	35	31	33	30	33	32	31	31	33	34	30	33	35
-11	30	28	33	45	48	43	43	46	42	33	35	36	34	33	31	45	41	45	41	46	48
-10	31	31	34	82	90	86	77	84	79	39	42	45	35	39	36	81	84	86	77	83	86
-9	31	33	34	101	114	104	95	112	98	51	57	55	42	45	44	98	106	111	98	104	108
-8	33	32	33	111	118	112	105	116	112	60	64	70	48	57	54	107	113	116	109	112	116
-7	32	31	34	118	121	114	110	121	116	68	69	73	53	60	63	113	115	118	113	118	118
-6	33	33	32	119	125	114	115	122	113	71	73	75	55	62	63	115	117	119	114	120	120

## Sheet: For Figure 5
Figure 5a
Log[Ligand Con.], (M)	Blank CHO			WT			P146ICL2A			F147ICL2A			Q150ICL2A			S151ICL2A			V2305.61A			E2335.64A			A2345.65E			Q2375.68A			T2916.36A
-11	38	37	39	48	50	49	55	47	54	45	47	40	44	48	58	55	52	58	53	51	55	45	43	52	47	52	54	47	50	47	52	51	47
-10	41	42	37	53	53	62	50	56	59	50	51	40	47	53	53	50	61	62	52	55	53	49	44	41	55	57	65	52	55	54	55	58	53
-9	36	37	39	145	147	155	69	78	69	57	63	54	92	78	70	67	78	66	67	66	71	72	74	81	88	86	93	61	66	59	85	60	59
-8	40	39	35	320	308	327	143	140	144	105	86	102	180	169	178	129	140	143	154	155	163	172	181	190	176	188	232	120	119	127	156	176	97
-7	44	41	42	360	364	377	182	183	190	161	150	174	210	226	228	172	182	184	189	189	198	231	222	230	217	203	271	168	173	175	204	180	153
-6	46	44	49	379	381	389	190	196	197	160	164	172	235	233	226	177	199	204	201	193	206	237	239	248	245	247	285	172	176	151	228	182	140
-5	48	52	46	381	382	366	203	200	201	168	165	150	248	230	230	187	206	205	197	195	195	241	260	269	263	258	280	176	175	173	220	198	134
Figure 5c
Log[Ligand Con.], (M)	Blank CHO			WT			P146ICL2A			F147ICL2A			Q150ICL2A			S151ICL2A			V2305.61A			E2335.64A			A2345.65E			Q2375.68A			T2916.36A
-9	28	29	32	42	44	40	42	39	42	32	38	39	35	37	41	31	38	35	32	37	36	32	37	36	31	39	37	32	37	40	34	36	38
-8	30	31	32	44	48	49	42	43	42	35	38	37	36	40	40	34	36	36	35	37	37	35	37	35	33	42	38	34	39	40	34	39	39
-7	31	32	32	66	82	74	41	45	44	37	39	39	36	42	43	35	39	42	36	40	38	36	41	38	37	46	46	36	40	39	38	39	39
-6	31	32	33	178	190	206	47	54	55	41	40	42	58	69	73	37	48	51	39	44	43	41	59	52	59	70	63	39	42	39	40	42	41
-5	30	31	35	333	358	362	145	152	156	62	64	65	151	169	177	98	104	107	121	131	129	117	132	129	127	147	145	66	82	77	82	86	83
-4	32	33	33	389	409	432	167	173	185	89	92	95	178	195	219	165	172	179	164	173	169	168	193	188	178	199	199	97	112	118	100	115	113
-3	33	31	35	401	410	428	169	184	187	94	98	96	192	204	207	171	180	174	167	175	168	174	198	189	185	201	202	103	114	116	106	116	114
Figure 5e
Log[Ligand Con.], (M)	Blank CHO			WT			P146ICL2A			F147ICL2A			Q150ICL2A			S151ICL2A			V2305.61A			E2335.64A			A2345.65E			Q2375.68A			T2916.36A
-12	29	27	32	28	28	29	26	27	26	27	28	26	28	32	26	29	28	30	31	30	32	28	29	25	27	28	28	32	28	26	22	28	27
-11	28	30	31	41	38	49	37	41	15	29	32	31	34	35	30	33	37	37	33	33	37	31	33	30	34	30	34	32	30	29	35	39	37
-10	30	28	29	86	77	87	49	67	7	32	43	35	47	53	45	48	52	52	40	41	45	33	38	34	46	39	48	33	30	33	55	63	58
-9	29	25	33	108	103	98	61	71	45	38	55	45	69	78	72	69	78	81	67	66	63	44	50	49	73	59	72	42	35	43	76	85	78
-8	31	27	31	115	110	108	72	85	62	58	74	57	84	95	88	86	95	94	89	79	90	59	73	69	82	70	85	55	45	53	81	99	88
-7	31	29	30	114	107	118	78	83	79	68	82	69	90	103	95	93	104	98	110	87	95	76	89	79	89	70	101	66	51	65	89	99	97
-6	32	29	31	118	110	119	81	89	83	73	84	71	92	110	93	99	105	99	114	93	93	80	91	87	92	71	105	69	62	70	89	106	95

## Sheet: For Figure 6
Figure 6a
Time (min)	Blank CHO			WT			P146ICL2A			F147ICL2A			Q150ICL2A			S151ICL2A			V2305.61A			E2335.64A			A2345.65E			Q2375.68A			T2916.36A
0	33	28	32	33	37	35	32	28	27	33	30	34	27	32	35	28	32	31	33	29	30	30	32	30	34	31	27	26	27	29	32	33	36
0.5	27	31	26	43	41	42	37	33	35	33	32	41	33	33	38	31	33	34	36	30	34	36	39	34	42	33	39	36	37	32	34	37	37
1	28	32	30	167	154	162	61	65	65	48	53	50	85	84	87	68	64	72	82	83	77	91	92	85	88	95	91	63	58	66	79	74	76
1.5	32	29	35	296	288	298	136	122	132	83	85	87	156	151	160	123	121	136	152	145	144	163	161	167	171	161	168	112	112	105	145	148	143
2	34	26	27	321	315	317	145	138	141	94	92	101	173	167	175	141	136	139	161	154	168	178	180	183	186	192	180	125	121	118	158	154	151
2.5	29	34	36	289	299	297	132	130	135	88	83	89	142	146	138	132	126	129	138	135	133	151	146	145	156	163	159	114	112	111	129	136	130
5	33	35	31	184	167	171	78	73	77	53	55	51	76	76	74	76	68	66	73	70	71	81	76	79	86	88	83	61	65	62	71	64	68
10	33	29	31	186	186	189	67	62	61	50	47	51	61	68	65	65	57	56	65	61	63	74	72	74	78	80	78	57	56	53	66	58	61
15	25	29	27	182	173	182	55	52	58	49	44	46	53	56	59	60	51	52	50	43	57	59	62	61	63	67	71	53	53	50	52	53	52
20	27	31	32	181	170	174	47	42	44	44	45	41	44	45	50	45	42	44	51	40	42	43	43	58	53	50	53	50	48	47	43	45	44
25	32	28	30	178	178	181	45	43	47	46	47	44	47	44	41	42	42	38	41	44	47	45	42	46	50	44	46	48	44	46	42	42	46
30	34	33	29	185	175	186	48	40	48	42	45	44	41	46	40	46	41	40	46	42	43	48	41	46	46	47	42	42	42	43	41	41	45
Figure 6b
Time (min)	Blank CHO			WT			P146ICL2A			F147ICL2A			Q150ICL2A			S151ICL2A			V2305.61A			E2335.64A			A2345.65E			Q2375.68A			T2916.36A
0	33	28	32	34	32	33	32	33	35	31	34	30	29	33	34	33	34	31	30	28	33	30	33	31	33	33	31	34	30	29	34	28	36
0.5	27	31	26	35	36	37	38	36	39	38	32	31	34	33	39	39	36	32	32	35	38	37	32	31	35	37	33	37	37	34	32	29	37
1	28	32	30	57	46	50	37	39	41	32	35	37	38	41	37	38	36	38	34	37	35	33	37	36	33	40	38	36	34	33	38	32	35
1.5	32	29	35	88	80	84	44	41	39	36	35	34	44	42	44	39	41	40	39	35	36	40	39	44	39	42	37	38	32	36	36	33	38
2	34	26	27	132	139	131	61	61	55	36	33	39	56	57	63	41	45	47	45	41	43	45	42	48	47	45	43	41	38	42	41	42	36
2.5	29	34	36	181	188	193	78	82	85	42	42	43	88	86	88	64	62	61	64	59	62	63	71	65	75	68	72	45	42	47	44	46	43
5	33	35	31	335	327	343	151	157	149	63	64	59	167	162	168	104	103	104	126	122	128	126	131	120	138	129	139	81	72	75	80	76	81
10	33	29	31	326	316	321	126	124	121	58	56	56	144	148	148	98	96	94	106	105	108	108	116	111	120	112	115	78	69	66	76	73	77
15	25	29	27	273	271	269	63	63	68	51	49	48	88	93	91	58	63	55	61	56	61	57	64	62	65	58	62	59	54	49	61	56	50
20	27	31	32	179	172	177	53	50	54	41	39	38	57	61	59	48	49	46	52	50	51	46	53	48	53	47	50	43	40	40	45	41	46
25	32	28	30	125	116	119	45	48	40	38	36	34	48	53	50	44	46	42	46	44	47	42	48	44	44	38	41	40	38	36	43	38	41
30	34	33	29	145	140	138	56	51	55	36	36	32	63	65	60	42	49	46	53	47	55	42	48	46	53	49	52	36	36	33	41	40	40
Figure 6c
Time (min)	Blank CHO			WT			P146ICL2A			F147ICL2A			Q150ICL2A			S151ICL2A			V2305.61A			E2335.64A			A2345.65E			Q2375.68A			T2916.36A
0	33	28	32	37	33	35	34	30	32	36	22	34	28	30	33	32	29	31	32	30	34	35	33	34	32	30	33	34	34	33	32	30	29
0.5	27	31	26	39	32	35	30	34	34	33	26	30	32	32	33	38	34	29	34	32	35	32	35	32	36	31	32	34	35	32	32	34	30
1	28	32	30	41	33	37	36	33	34	35	30	34	38	32	31	37	33	30	37	39	32	35	35	34	33	36	33	32	35	35	36	32	34
1.5	32	29	35	45	40	43	35	37	35	36	32	35	42	35	36	38	35	32	33	37	38	40	33	36	35	38	35	30	37	32	40	36	35
2	34	26	27	72	68	71	37	35	38	43	40	39	47	42	44	45	39	42	36	43	41	38	35	40	42	41	34	38	35	40	42	42	36
2.5	29	34	36	115	108	115	60	57	61	47	44	47	77	69	73	79	72	77	68	62	66	51	45	46	65	62	73	42	41	38	83	76	78
5	33	35	31	78	67	74	50	47	51	41	38	40	63	58	60	59	52	63	52	49	55	42	37	39	54	48	56	36	37	36	64	57	61
10	33	29	31	42	36	36	34	36	35	36	32	33	37	34	35	39	37	32	36	31	36	35	33	33	37	33	38	32	32	34	41	36	38
15	23	34	27	44	42	49	38	35	33	35	36	33	35	35	33	35	38	30	35	37	38	33	31	36	36	37	37	32	31	33	42	35	43
20	25	37	32	41	40	45	34	28	37	34	35	33	31	32	33	37	32	27	34	33	31	33	37	30	33	34	35	33	32	30	42	38	44
25	32	28	30	45	40	47	32	30	30	32	32	30	33	36	34	29	35	33	36	30	33	32	35	30	30	35	37	32	32	30	32	36	39
30	36	31	29	36	37	38	35	34	33	32	36	31	34	35	35	34	34	38	32	34	29	33	34	31	34	32	36	30	33	28	37	35	36

## Sheet: For Supplementary Figure 13
Supplementary Data Figure 13a
Time (min)	Blank CHO			Isoproterenol (10-11 M)			Isoproterenol (10-10 M)			Isoproterenol (10-9 M)			Isoproterenol (10-8 M)			Isoproterenol (10-7 M)			Isoproterenol (10-6 M)			Isoproterenol (10-5 M)
0	27	24	27	33	32	34	31	27	32	30	27	27	31	27	29	33	31	35	27	31	35	28	33	26
0.5	25	26	29	31	34	34	36	34	38	35	33	37	42	37	41	57	63	63	61	62	66	78	74	79
1	31	27	29	33	36	39	41	39	46	69	64	68	163	147	155	168	177	189	177	182	184	194	191	185
1.5	29	33	31	38	41	44	43	42	53	119	116	131	295	278	291	326	336	337	337	344	357	355	356	342
2	25	27	29	40	42	46	51	48	58	140	144	151	316	307	316	371	366	379	376	380	381	391	389	385
2.5	33	30	28	41	41	42	50	49	54	126	136	140	297	282	291	355	352	358	365	362	366	377	371	369
5	33	32	29	37	40	40	50	46	47	78	75	90	175	167	171	217	210	220	231	224	226	238	240	229
10	28	23	27	36	38	41	46	39	44	88	80	96	191	178	180	218	216	223	233	227	227	241	244	226
15	26	31	27	36	37	39	41	42	44	83	71	80	178	163	178	212	207	223	229	227	228	233	236	218
20	23	27	25	37	36	36	39	38	39	81	69	93	173	166	171	217	216	218	221	225	223	237	231	227
25	31	26	29	35	37	38	39	40	43	88	72	95	183	155	178	222	226	227	221	225	229	238	236	231
30	27	23	26	36	38	39	41	39	50	77	71	92	181	166	178	218	219	223	217	222	232	236	232	221
Extended Data Figure 13b
Time (min)	Blank CHO			Dobutamine (10-9 M)			Dobutamine (10-8 M)			Dobutamine (10-7 M)			Dobutamine (10-6 M)			Dobutamine (10-5 M)			Dobutamine (10-4 M)			Dobutamine (10-3 M)
0	27	24	27	27	31	26	27	28	26	28	33	26	30	27	27	29	33	31	32	33	28	30	31	29
0.5	25	26	29	31	36	32	31	33	29	34	36	32	39	37	38	34	38	33	39	41	34	33	38	31
1	31	27	29	32	34	27	34	37	34	37	41	36	54	56	55	47	51	49	55	61	55	63	68	61
1.5	29	33	31	35	38	33	38	41	34	44	49	45	87	79	91	81	85	80	85	92	87	90	97	92
2	25	27	29	37	40	35	43	44	39	50	56	50	124	122	120	133	145	130	143	151	141	163	166	154
2.5	33	30	28	38	41	35	46	49	43	57	62	58	156	149	154	206	216	202	252	259	251	258	266	262
5	33	32	29	42	45	40	48	52	47	70	75	67	195	185	191	341	354	337	410	419	407	414	419	413
10	28	23	27	38	40	35	43	46	40	64	69	62	181	181	163	321	343	317	383	399	382	399	401	388
15	26	31	27	35	38	32	36	41	34	46	50	45	137	130	129	263	273	257	319	328	313	336	333	327
20	23	27	25	32	36	34	32	34	31	39	35	37	88	82	88	165	181	161	226	236	207	212	222	199
25	31	26	29	33	33	30	35	38	32	32	37	30	75	70	77	125	135	124	158	163	149	153	173	151
30	27	23	26	30	35	28	31	35	33	37	33	35	72	68	76	129	138	132	143	164	146	152	164	150
Extended Data Figure 13c
Time (min)	Blank CHO			Cyanopindolol (10-12 M)			Cyanopindolol (10-11 M)			Cyanopindolol (10-10 M)			Cyanopindolol (10-9 M)			Cyanopindolol (10-8 M)			Cyanopindolol (10-7 M)			Cyanopindolol (10-6 M)
0	27	24	27	27	29	28	29	33	32	30	32	31	32	29	35	28	33	27	29	32	32	27	32	31
0.5	25	26	29	29	31	33	32	35	32	33	35	31	33	30	35	31	35	30	32	36	34	36	39	37
1	31	27	29	31	35	33	34	36	38	36	38	37	37	34	37	36	42	36	39	47	46	46	55	46
1.5	29	33	31	32	35	29	36	42	39	38	42	40	41	41	41	49	54	47	55	56	60	67	68	64
2	25	27	29	34	32	30	39	47	40	50	57	52	66	67	68	75	82	78	87	91	95	94	103	100
2.5	33	30	28	31	38	37	44	51	48	85	88	85	108	108	106	108	121	107	113	123	121	119	128	124
5	33	32	29	30	35	34	37	42	39	52	55	51	70	69	71	70	75	74	83	86	81	85	93	86
10	28	23	27	26	30	27	31	34	31	35	39	34	43	41	43	41	45	43	49	52	43	44	50	44
15	26	31	27	27	33	30	32	35	32	36	39	35	39	42	47	42	42	39	45	51	43	39	47	43
20	23	27	25	29	27	25	30	35	28	32	36	31	42	37	41	41	46	40	41	46	45	41	42	44
25	31	26	29	27	31	26	31	32	33	34	37	34	42	41	44	42	44	36	43	47	45	39	46	47
30	27	23	26	26	32	23	33	29	28	32	35	31	37	35	36	41	37	34	37	43	40	42	41	43
